# Supplementary material for: Genetic Analysis of Vitamin C Content in Rapeseed Seedlings by the Major Gene Plus Polygene Mixed Effect Model
Source: Curr Issues Mol Biol. 2024 Aug 29;46(9):9565–75. doi: 10.3390/cimb46090568 (PMC11429590; doi:10.3390/cimb46090568)
Supplement: Supplementary file 1 [file cimb-46-00568-s001.zip]

Archive with 1 entries (1 files):
- cimb-3169549-supplementary.pdf
